# Supplementary material for: GNAi2/gip2-Regulated Transcriptome and Its Therapeutic Significance in Ovarian Cancer
Source: Biomolecules. 2021 Aug 14;11(8):1211. doi: 10.3390/biom11081211 (PMC8393559; doi:10.3390/biom11081211)
Supplement: Supplementary file 1 [file biomolecules-11-01211-s001.zip]

Archive with 1 entries (1 files):
- biomolecules-1329544-supplementary.pdf
